# Supplementary material for: First record of the subgenus Damaeus (Paradamaeus) Bulanova-Zachvatkina (Oribatida, Damaeidae) from China, with description of a new species
Source: Zookeys. 2011 Dec 29;(160):47–57. doi: 10.3897/zookeys.160.2160 (PMC3253630; doi:10.3897/zookeys.160.2160)
Supplement: XML Treatment for Damaeus (Paradamaeus) clavipes [file zookeys.160.2160-treatment1.xml]

<!DOCTYPE tp:taxon-treatment
  PUBLIC "-//TaxonX//DTD Taxonomic Treatment Publishing DTD v0 20100105//EN" "tax-treatment-NSO.dtd">
<tp:taxon-treatment xmlns:tp="http://www.plazi.org/taxpub"><tp:treatment-meta><mixed-citation publication-type="journal"><person-group><name><surname>Xie</surname><given-names>Lixia</given-names></name><name><surname>Yan</surname><given-names>Yi</given-names></name><name><surname>Huang</surname><given-names>Rong</given-names></name><name><surname>Yang</surname><given-names>Maofa</given-names></name></person-group><article-title>First record of the subgenus <italic>Damaeus</italic> (<italic>Paradamaeus</italic>) Bulanova-Zachvatkina (Oribatida, Damaeidae) from China, with description of a new species</article-title><source>Zookeys</source><day>29</day><month>12</month><year>2011</year><volume>2011</volume><issue>160</issue><fpage>47</fpage><lpage>57</lpage><pub-id pub-id-type="doi">10.3897/zookeys.160.2160</pub-id></mixed-citation></tp:treatment-meta><tp:nomenclature><tp:taxon-name>
                        <tp:taxon-name-part taxon-name-part-type="genus">Damaeus</tp:taxon-name-part>
                        (<tp:taxon-name-part taxon-name-part-type="subgenus">Paradamaeus</tp:taxon-name-part>)
                        <tp:taxon-name-part taxon-name-part-type="species">clavipes</tp:taxon-name-part>
                    </tp:taxon-name><tp:taxon-authority>(Hermann, 1804)</tp:taxon-authority><tp:nomenclature-citation-list><tp:nomenclature-citation><tp:taxon-name>Notaspis clavipes</tp:taxon-name><comment>: <xref ref-type="bibr" rid="B12">Hermann 1804</xref>; <xref ref-type="bibr" rid="B6">Grandjean 1936</xref>, <xref ref-type="bibr" rid="B8">1954a</xref>; <xref ref-type="bibr" rid="B11">Hammen 1952</xref>; <xref ref-type="bibr" rid="B21">Sellnick 1960</xref>.</comment></tp:nomenclature-citation><tp:nomenclature-citation><tp:taxon-name>Oribata clavipes</tp:taxon-name><comment>: <xref ref-type="bibr" rid="B17">Oudemans 1900</xref>; <xref ref-type="bibr" rid="B13">Kulczyński 1902</xref>; <xref ref-type="bibr" rid="B22">Sellnick 1928</xref>.</comment></tp:nomenclature-citation><tp:nomenclature-citation><tp:taxon-name>Belba clavipes</tp:taxon-name><comment>: <xref ref-type="bibr" rid="B25">Willmann 1931</xref>; <xref ref-type="bibr" rid="B5">Grandjean 1935</xref>; <xref ref-type="bibr" rid="B20">Schweizer 1956</xref>.</comment></tp:nomenclature-citation><tp:nomenclature-citation><tp:taxon-name>Damaeus (Paradamaeus) clavipes</tp:taxon-name><comment>: <xref ref-type="bibr" rid="B2">Bulanova-Zachvatkina 1957</xref>; <xref ref-type="bibr" rid="B1">Balogh and Balogh 1992</xref>; <xref ref-type="bibr" rid="B18">Pérez-Íñigo 1997</xref>; <xref ref-type="bibr" rid="B24">Subías 2004</xref>; <xref ref-type="bibr" rid="B15">Miko 2006</xref>.</comment></tp:nomenclature-citation><tp:nomenclature-citation><tp:taxon-name>Paradamaeus clavipes</tp:taxon-name><comment>: <xref ref-type="bibr" rid="B3">Bulanova-Zachvatkina 1967</xref>, <xref ref-type="bibr" rid="B4">1975</xref>; <xref ref-type="bibr" rid="B19">Schatz 1983</xref>; <xref ref-type="bibr" rid="B23">Siepel 1996</xref>.</comment></tp:nomenclature-citation></tp:nomenclature-citation-list></tp:nomenclature><tp:treatment-sec sec-type="Distribution"><title>Distribution.</title><p>China, Germany, Ireland, Southern Mediterranean, Faroe Islands, Norway, Latvia, Caucasus, Crimea, Ukraina, Czechoslovakia, Czech Republic, Belgium, Sweden, England, America, Finland, Azores Islands, France, Austria, Netherlands.<!--PageBreak--></p></tp:treatment-sec><tp:treatment-sec sec-type="Keys to species of Damaeus (Paradamaeus)"><title>Keys to species of <italic><tp:taxon-name>Damaeus</tp:taxon-name></italic> (<italic><tp:taxon-name>Paradamaeus</tp:taxon-name></italic>)</title><table-wrap content-type="key" position="anchor" orientation="portrait"><table><tbody><tr><td rowspan="1" colspan="1">1</td><td rowspan="1" colspan="1">With dorsosejugal tubercles <italic>Da</italic>, <italic>Dp</italic>; setae <italic>in</italic> short and thin; notogastral setae similar to one another</td><td rowspan="1" colspan="1"><italic><tp:taxon-name>Damaeus (Paradamaeus) clavipe</tp:taxon-name></italic>s</td></tr><tr><td rowspan="1" colspan="1">–</td><td rowspan="1" colspan="1">Without dorsosejugal tubercles <italic>Da</italic>, <italic>Dp</italic>; setae <italic>in</italic> long and thick; notogastral setae not similar to one another</td><td rowspan="1" colspan="1"><italic><tp:taxon-name>Damaeus (Paradamaeus) yushuensis</tp:taxon-name></italic> sp. n. (<xref ref-type="fig" rid="F1">Figs 1</xref><xref ref-type="fig" rid="F2"/><xref ref-type="fig" rid="F3"/><xref ref-type="fig" rid="F4"/><xref ref-type="fig" rid="F5"/><xref ref-type="fig" rid="F6">–6</xref>)</td></tr></tbody></table></table-wrap></tp:treatment-sec><tp:treatment-sec><!--Section generated to contain objects referenced in tp:taxon-treatment.--><fig id="F1" position="float" orientation="portrait"><label>Figure 1.</label><caption><p><italic><tp:taxon-name>Damaeus (Paradamaeus) yushuensis</tp:taxon-name></italic> sp. n.– dorsal view (100μm)</p></caption><graphic xmlns:xlink="http://www.w3.org/1999/xlink" xlink:href="ZooKeys-160-047-g001.jpg" position="float" orientation="portrait" xlink:type="simple"/></fig><fig id="F2" position="float" orientation="portrait"><label>Figure 2.</label><caption><p><italic><tp:taxon-name>Damaeus (Paradamaeus) yushuensis</tp:taxon-name></italic> sp. n. – Ventral view (100μm)</p></caption><graphic xmlns:xlink="http://www.w3.org/1999/xlink" xlink:href="ZooKeys-160-047-g002.jpg" position="float" orientation="portrait" xlink:type="simple"/></fig><fig id="F3" position="float" orientation="portrait"><label>Figure 3.</label><caption><p><italic><tp:taxon-name>Damaeus (Paradamaeus) yushuensis</tp:taxon-name></italic> sp. n. – lateral view (100μm)</p></caption><graphic xmlns:xlink="http://www.w3.org/1999/xlink" xlink:href="ZooKeys-160-047-g003.jpg" position="float" orientation="portrait" xlink:type="simple"/></fig><fig id="F4" position="float" orientation="portrait"><label>Figure 4.</label><caption><p><italic><tp:taxon-name>Damaeus (Paradamaeus) yushuensis</tp:taxon-name></italic> sp. n. <bold>A–H</bold> notogastral setae (100μm) <bold>I</bold> interlamellar seta(100μm) <bold>J</bold> s.a.–spina adnata(100μm) <bold>K</bold> Sa –anterior sejugal apophysis(100μm), Sp –posterior sejugal apophysis(100μm) <bold>L</bold> di –discidium(100μm) <bold>M</bold> Pe. –pedipalp(100μm).</p></caption><graphic xmlns:xlink="http://www.w3.org/1999/xlink" xlink:href="ZooKeys-160-047-g004.jpg" position="float" orientation="portrait" xlink:type="simple"/></fig><fig id="F5" position="float" orientation="portrait"><label>Figure 5.</label><caption><p><italic><tp:taxon-name>Damaeus (Paradamaeus) yushuensis</tp:taxon-name></italic> sp. n. <bold>A</bold> femur, genu I (100μm) <bold>B</bold> tibia I (100μm) <bold>C</bold> tarsus I (100μm) <bold>D</bold> femur, genu II (100μm) <bold>E</bold> Tibia II (100μm) <bold>F</bold> tarsus II (100μm) <bold>G</bold> trochanter, femur III (100μm) <bold>H</bold> genu III (100μm) <bold>I</bold> tibia, tarsus III (100μm).</p></caption><graphic xmlns:xlink="http://www.w3.org/1999/xlink" xlink:href="ZooKeys-160-047-g005.jpg" position="float" orientation="portrait" xlink:type="simple"/></fig><fig id="F6" position="float" orientation="portrait"><label>Figure 6.</label><caption><p><italic><tp:taxon-name>Damaeus (Paradamaeus) yushuensis</tp:taxon-name></italic> sp. n. <bold>A</bold> trochanter, femur IV (100μm) <bold>B</bold> genu IV (100μm) <bold>C</bold> tibia, tarsus IV (100μm).</p></caption><graphic xmlns:xlink="http://www.w3.org/1999/xlink" xlink:href="ZooKeys-160-047-g006.jpg" position="float" orientation="portrait" xlink:type="simple"/></fig></tp:treatment-sec><ref-list><ref id="B12"><mixed-citation xmlns:xlink="http://www.w3.org/1999/xlink" xlink:type="simple"><person-group><name name-style="western"><surname>Hermann</surname><given-names>JF</given-names></name></person-group> (<year>1804</year>)<source> Memoire apterologique. Strassbourg, 144 pp.</source></mixed-citation></ref><ref id="B6"><mixed-citation xmlns:xlink="http://www.w3.org/1999/xlink" xlink:type="simple"><person-group><name name-style="western"><surname>Grandjean</surname><given-names>F</given-names></name></person-group> (<year>1936</year>)<article-title> Les oribates de Jean Fredéric Hermann et de son pere (Arachn. Acar.).</article-title><source>Annales de la Société Entomologique de France </source><volume>105</volume>: <fpage>27</fpage>-<lpage>110</lpage>.</mixed-citation></ref><ref id="B8"><mixed-citation xmlns:xlink="http://www.w3.org/1999/xlink" xlink:type="simple"><person-group><name name-style="western"><surname>Grandjean</surname><given-names>F</given-names></name></person-group> (<year>1954a</year>)<article-title> Observations sur les Oribates (30e série).</article-title><source>Bulletin du Museum D’Histoire naturelle </source><volume>26</volume> (<issue>2</issue>): <fpage>482</fpage>-<lpage>490</lpage>.</mixed-citation></ref><ref id="B11"><mixed-citation xmlns:xlink="http://www.w3.org/1999/xlink" xlink:type="simple"><person-group><name name-style="western"><surname>Hammen</surname><given-names>L van der</given-names></name></person-group> (<year>1952</year>)<article-title> The Oribatei (Acari) of the Netherlands.</article-title><source>Zoologische Verhandelingen </source><volume>17</volume>: <fpage>1</fpage>-<lpage>139</lpage>.</mixed-citation></ref><ref id="B21"><mixed-citation xmlns:xlink="http://www.w3.org/1999/xlink" xlink:type="simple"><person-group><name name-style="western"><surname>Sellnick</surname><given-names>M</given-names></name></person-group> (<year>1960</year>)<article-title> Formenkreis: Hornmilben, Oribatei.</article-title> In: <person-group><name name-style="western"><surname>Brohmers</surname><given-names>P</given-names></name><name name-style="western"><surname>Ehrmann</surname><given-names>P</given-names></name><name name-style="western"><surname>Ulmerm</surname><given-names>G</given-names></name></person-group> (<role>Eds</role>). <issue-title>Die Tierwelt Mitteleuropas Vol 3, 4.</issue-title><source>Lief. (Erganzung). Quelle &amp; Meyer, Leipzig</source>: <fpage>45</fpage>-<lpage>134</lpage>.</mixed-citation></ref><ref id="B17"><mixed-citation xmlns:xlink="http://www.w3.org/1999/xlink" xlink:type="simple"><person-group><name name-style="western"><surname>Oudemans</surname><given-names>AC</given-names></name></person-group> (<year>1900</year>)<source> New list of Dutch Acari. lst part. Tijdschrift voor Entomologie 43: 150−171.</source></mixed-citation></ref><ref id="B13"><mixed-citation xmlns:xlink="http://www.w3.org/1999/xlink" xlink:type="simple"><person-group><name name-style="western"><surname>Kulczyński</surname><given-names>M</given-names></name></person-group> (<year>1902</year>)<article-title> Species oribatinarum (Oudms.) (Damaeinarum Michael) in Galicia collectae.</article-title><source>Bulletin International de L’Académie des Sciences de Cracovie, Classe des sciences mathématiques et naturelles </source><volume>2</volume>: <fpage>89</fpage>-<lpage>96</lpage>.</mixed-citation></ref><ref id="B22"><mixed-citation xmlns:xlink="http://www.w3.org/1999/xlink" xlink:type="simple"><person-group><name name-style="western"><surname>Sellnick</surname><given-names>M</given-names></name></person-group> (<year>1928</year>)<article-title> Formenkreis: Hornmilben, Oribatei.</article-title> In: <person-group><name name-style="western"><surname>Brohmers</surname><given-names>P</given-names></name><name name-style="western"><surname>Ehrmann</surname><given-names>P</given-names></name><name name-style="western"><surname>Ulmer</surname><given-names>G</given-names></name></person-group> (<role>Eds</role>). <issue-title>Die Tierwelt Mitteleuropas Vol.</issue-title><source>3, 4. Lief. (Teil 9). Quelle &amp; Meyer, Leipzig</source>: <fpage>1</fpage>-<lpage>41</lpage>.</mixed-citation></ref><ref id="B25"><mixed-citation xmlns:xlink="http://www.w3.org/1999/xlink" xlink:type="simple"><person-group><name name-style="western"><surname>Willmann</surname><given-names>C</given-names></name></person-group> (<year>1931</year>)<source> Moosmilben oder Oribatiden (Oribatei). In: Dahl F (Eds) Die Tierwelt Deutschland und der angrenzenden Meeresteile. Verlag Gustav Fisher, Jena, 79−200.</source></mixed-citation></ref><ref id="B5"><mixed-citation xmlns:xlink="http://www.w3.org/1999/xlink" xlink:type="simple"><person-group><name name-style="western"><surname>Grandjean</surname><given-names>F</given-names></name></person-group> (<year>1935</year>)<article-title> Observations sur les acariens (ler serie).</article-title><source>Bulletin du Museum D’Histoire naturelle </source><volume>7</volume> (<issue>2</issue>): <fpage>119</fpage>-<lpage>126</lpage>.</mixed-citation></ref><ref id="B20"><mixed-citation xmlns:xlink="http://www.w3.org/1999/xlink" xlink:type="simple"><person-group><name name-style="western"><surname>Schweizer</surname><given-names>J</given-names></name></person-group> (<year>1956</year>)<article-title> Die Landmilben des Schweizerischen Nationalparkes. 3. Teil, Sarcoptiformes Reuter 1909.</article-title><source>Ergebnisse der wissenschaftlichen Untersuchungen im Schweizerischen Nationalpark (Neue Folge) </source><volume>5</volume> (<issue>34</issue>): <fpage>213</fpage>-<lpage>377</lpage>.</mixed-citation></ref><ref id="B2"><mixed-citation xmlns:xlink="http://www.w3.org/1999/xlink" xlink:type="simple"><person-group><name name-style="western"><surname>Bulanova-Zachvatkina</surname><given-names>EM</given-names></name></person-group> (<year>1957</year>)<article-title> Mites of the family Damaeidae Berl. (Acariformes; Oribatei), l<sup>st </sup>information.</article-title><source>Zoologicheskij Zhurnal </source><volume>36</volume>: <fpage>1167</fpage>-<lpage>1186</lpage>. [in Russian]</mixed-citation></ref><ref id="B1"><mixed-citation xmlns:xlink="http://www.w3.org/1999/xlink" xlink:type="simple"><person-group><name name-style="western"><surname>Balogh</surname><given-names>J</given-names></name><name name-style="western"><surname>Balogh</surname><given-names>P</given-names></name></person-group> (<year>1992</year>)<source> The oribatid mites genera of the world. The Hungarian National Museum Press, Budapest vol. 1, 263 pp., vol. 2, 375 pp.</source></mixed-citation></ref><ref id="B18"><mixed-citation xmlns:xlink="http://www.w3.org/1999/xlink" xlink:type="simple"><person-group><name name-style="western"><surname>Pérez-Íñigo</surname><given-names>C</given-names></name></person-group> (<year>1997</year>)<source> Acari. Oribatei. Gymnonota I. In: Ramos A et al. (Eds) Fauna Iberica. Museo de Ciencias Naturales, Madrid, vol. 9, 1–373.</source></mixed-citation></ref><ref id="B24"><mixed-citation xmlns:xlink="http://www.w3.org/1999/xlink" xlink:type="simple"><person-group><name name-style="western"><surname>Subías</surname><given-names>LS</given-names></name></person-group> (<year>2004</year>)<article-title> Listado sistemático, sinonímico y biogeográfico de los Ácaros Oribátidos (Acariformes, Oribatida) del mundo (1758−2002).</article-title><source>Graellsia </source><volume>60</volume>: <fpage>3</fpage>-<lpage>305</lpage>.</mixed-citation></ref><ref id="B15"><mixed-citation xmlns:xlink="http://www.w3.org/1999/xlink" xlink:type="simple"><person-group><name name-style="western"><surname>Miko</surname><given-names>L</given-names></name></person-group> (<year>2006</year>)<article-title> Damaeidae.</article-title> In: <person-group><name name-style="western"><surname>Weigmann</surname><given-names>G</given-names></name></person-group> (<role>Ed</role>). <issue-title>Hornmilben (Oribatida), Die Tierwelt Deutschlands, Teil 76.</issue-title><source>Goecke &amp; Evers, Keltern</source>: <fpage>179</fpage>-<lpage>207</lpage>.</mixed-citation></ref><ref id="B3"><mixed-citation xmlns:xlink="http://www.w3.org/1999/xlink" xlink:type="simple"><person-group><name name-style="western"><surname>Bulanova-Zachvatkina</surname><given-names>EM</given-names></name></person-group> (<year>1967</year>)<source> Oribatid mites – Oribatida.</source><publisher-name>Vysshaya Shkola Publishers</publisher-name>, <publisher-loc>Moscow</publisher-loc>, <lpage>254</lpage> pp.[In Russian]</mixed-citation></ref><ref id="B4"><mixed-citation xmlns:xlink="http://www.w3.org/1999/xlink" xlink:type="simple"><person-group><name name-style="western"><surname>Bulanova-Zachvatkina</surname><given-names>EM</given-names></name></person-group> (<year>1975</year>)<article-title> Family Damaeidae Berlese, 1896.</article-title> In: <person-group><name name-style="western"><surname>Ghilarov</surname><given-names>MS</given-names></name></person-group> (<role>Ed</role>). <issue-title>Key to soil-inhabiting mites –Sarcoptiformes.</issue-title><source>Nauka, Moskva</source>: <fpage>121</fpage>-<lpage>131</lpage>. [in Russian]</mixed-citation></ref><ref id="B19"><mixed-citation xmlns:xlink="http://www.w3.org/1999/xlink" xlink:type="simple"><person-group><name name-style="western"><surname>Schatz</surname><given-names>H</given-names></name></person-group> (<year>1983</year>)<source> U.-Ordn. Oribatei, Hornmilben. Catalogus faunae Austriae. Ein systematisches Verzeichnis aller auf österreichischem Gebiet festgestellten Tierarten, 9, Österreichische Akadademie der Wissenschaften, Wien, 118 pp.</source></mixed-citation></ref><ref id="B23"><mixed-citation xmlns:xlink="http://www.w3.org/1999/xlink" xlink:type="simple"><person-group><name name-style="western"><surname>Siepel</surname><given-names>H</given-names></name></person-group> (<year>1996</year>)<article-title> The importance of unpredictable and short-term environmental extremes for biodiversity in oribatid mites.</article-title><source>Biodiversity Letters </source><volume>3</volume> (<issue>1</issue>): <fpage>26</fpage>-<lpage>34</lpage>. <ext-link ext-link-type="uri" xlink:href="http://dx.doi.org/10.2307/2999707" xlink:type="simple">doi: 10.2307/2999707</ext-link></mixed-citation></ref></ref-list></tp:taxon-treatment>
